# Supplementary material for: Gender inequality and national gender gaps in overconfidence
Source: PLoS One. 2021 Apr 15;16(4):e0249459. doi: 10.1371/journal.pone.0249459 (PMC8049476; doi:10.1371/journal.pone.0249459)
Supplement: S1 Dataset — (XLSX) [file pone.0249459.s001.xlsx]

## Sheet: Sheet1
Country_code	Country_name	GGGI	GGGI_Econ_opp	GGGI_Educ	GGGI_Politics	GII2005	GII2010	BIGI	AADP	abs_Basic_Educ	abs_Healthy_Life	abs_Life_Satis	HDI	GEI	WifeObey_Agree	Lang_type	Perc_NonRel	Fear_of_failure	Entrep_intentions	Early_stage_TEA	F_M_TEA	F_M_Opp_TEA	Entrep_Good_Career	Employers_M	Employers_F	Employers_F_M	Own_acc_M	Own_acc_F	Own_F_M	Perc_has_F_owner	Perc_F_owner	Perc_F_manager	Perc_full_time_F	Perc_full_time_F_prod	Perc_full_time_F_non_prod	Military_Expenditure	Military_Personnel	GMI	STEM	GINI	Strong_leader_good	Military_good	Unemploy	GDP_percap_ppp	GDP_percap_nominal	homicide	prison_rate	serious_assault_rate	robbery_rate
ARG	Argentina	0.6982	0.6128	0.996	0.2044	0.372	0.374	-0.0596	0.0596	0.08308	0.07246	0.02325	0.82525	0.74		1	6.3	31.92	14.83	9.11	0.81	0.78	59.39							57.8	7.9	8	26.9	13.1	40.1	5.82	3.12	554.38		41.2	17	24	8.35	20800.3	14588		192.639	321.023	922.596
AUS	Australia	0.7204	0.744	1	0.1634	0.139	0.133	-0.0242	0.0242	0.01385	0.04032	0.01844	0.93625	0.8		2	25.2							494.12	236.391	0.478408	817.626	431.335	0.527545							6.1	3.66	639.8	24.5	35.8	19	12	5.575	50560.9	55973.6	1.0443	168.508	298.409	39.044
AUT	Austria	0.706	0.5824	0.9802	0.2821	0.118	0.103	-0.01739	0.03057	0.01978	0.05998	0.01196	0.891	0.74		1	18.2	36.73	11.76	10.9	0.57	1.04	50.15	136.9	48.6	0.355004	152.8	110.1	0.72055							5.69	4.38	648.35	22	30.5			5.525	49963.6	47389.4	0.689659	99.5077	37.8418	35.475
BAH	Bahrain	0.5931	0.3903	0.9893	0.0315	0.325	0.234	-0.00794	0.00794	0.01264	0	0.01117	0.8205	0.54		1	0.5																			6.47	4.25	751.1					3.638	48964.9	24399.3	0.886481	233.423	327.834
BEL	Belgium	0.7198	0.6684	1	0.2319	0.104	0.078	-0.01118	0.0219	0.01609	0.04925	0.00038	0.8925	0.79		1	25.8							137.1	48.5	0.353756	283.7	144.4	0.508988							5.78	3.52	605.87	18.7	27.7			7.1	46701.2	43689.6	1.7278	88.1354	606.903	165.972
BER	Bermuda																20																													10.945	337.08	60.6557	79.365
BRA	Brazil	0.6637	0.6449	0.9686	0.0617	0.467	0.452	-0.03678	0.03678	0.03711	0.06858	0.00464	0.74725	0.72		1	8	32.61	26.05	17.88	0.93	0.82								50.2		19.4	30.1	35.4	44.3	6.01	4.46	636.09	24.8	53.3	27	38	12.767	15715.8	9926.29	21.9882	334.701	326.811	797.334
CAN	Canada	0.7198	0.7428	0.9987	0.1592	0.132	0.121	-0.01417	0.0238	0.01445	0.03777	0.01919	0.915	0.8			25.8	42.32	14.45	18.71	0.83	1.1	64.13	558.681	219.762	0.393359	1001.32	728.972	0.72801							5.91	3.58	606.9		34	17	10	6.333	48273.1	45217	1.62722	113.408	151.251	61.905
CHI	Chile	0.6482	0.5172	0.9799	0.116	0.389	0.358	-0.03321	0.03356	0.03905	0.06111	0.00052	0.841	0.72		1	10.5	28.58	48.67	25.06	0.73	0.83	76.13	253.46	79.588	0.314006	945.716	683.931	0.723189	29.6		4.5	28.1	14.8	43.6	6.13	4.64	708.28	15.8	46.6	14	27	6.674	24553.7	15075.2	3.1836	231.304	60.7533	633.481
CHN	China	0.6643	0.6478	0.9574	0.1107	0.231	0.189	0.00626	0.03352	0.05967	0.03504	0.00585	0.727	0.64			38.8	41.7	15.28	10.39	0.82	1.05	60.82							64.2		17.5	37.8	38	40.6	6.19	3.46	593.9		38.6			3.9	16658.6	8677.4	0.986207	111.305
COL	Colombia	0.709	0.691	0.9996	0.1657	0.49	0.434	-0.05558	0.05558	0.07398	0.0636	0.02917	0.72075	0.64		1	2.7	23.1	48.84	21.19	0.72	0.95	68.68							66.9	17.3	18.9	38.3	27.2	54.1	6.39	4.48	652.29	29.7	49.7	17	31	9.4	14371.6	6325.49	33.6665	243.531	249.755	244.39
COS	Costa Rica	0.7014	0.5536	0.9954	0.2771	0.345	0.324	-0.04373	0.04373	0.04921	0.04225	0.03972	0.77025	0.74			9.3													43.5		15.4	29.6	19	41.9	0.01	3.21	15.41	21.2	48.3			9.293	16895.7	11810.2	11.5944	289.931	156.849	1587.49
CRO	Croatia	0.721	0.6783	0.9892	0.2375	0.164	0.137	-0.02832	0.04519	0.04455	0.06571	0.02531	0.82175	0.74	0.2	1	4.3	30.32	18.62	9.61	0.59	0.94	62.09							32.1	16.4	18.7	33.2	40.9	40.7	6.03	4.45	710.66	27.2	31.1			12.433	24757	13382.1	1.43248	73.7892	19.0499	20.655
CZE	Czech Republic	0.6718	0.6295	0.9908	0.0877	0.153	0.135	-0.01833	0.02466	0.00325	0.06448	0.00625	0.87225	0.73	0.21	1	24.3							116.9	34.3	0.293413	430.5	229.3	0.532636	30.8	7.2	11.6	34.8	25.5	43.8	5.92	3.06	579.32	24.4	25.9			2.89	35509	20410	0.977574	208.693	44.8955	14.895
DEN	Denmark	0.7519	0.7336	1	0.3045	0.064	0.05	-0.02347	0.02347	0.03058	0.03604	0.0038	0.9245	0.84		2	13.9							66.8	23.1	0.345808	79.9	40.4	0.505632							5.89	4.23	678.77	29.3	28.2			5.717	50570.1	57380.2	0.756097	63.3938	33.2054	35.625
DOM	Dominican Republic	0.6705	0.5851	1	0.1172	0.47	0.465	-0.06627	0.06627	0.12793	0.03097	0.03991	0.71525	0.72		1	2.7													32.2	13.4	21.2	33.6	31.8	57.9	5.77	3.82	544.5		45.7			5.509	16900.5	7874.94	24.995	244.135	29.5179	67.167
ECU	Ecuador	0.6881	0.6344	0.9939	0.1446	0.452	0.418	-0.02012	0.02012	0.00663	0.05348	0.00025	0.735	0.71		1	3.4													70.4	17.7	22.9	34.2	20.8	50.4	6.22	4.29	650.85		44.7			4.62	11490.3	6216.61	17.5631	225.546	39.2301	457.236
ESA	El Salvador	0.6853	0.5762	0.9884	0.197	0.489	0.44	-0.02645	0.04903	0.03387	0.08932	0.0239	0.67725	0.62		1	16.2													38.4	24.2	28	34.7	28.4	37.8	5.89	4.5	641.11		38			6.8	7727.05	3787.33	64.6755	600.972	93.2597	59.44
ESP	Spain	0.7444	0.5887	0.9943	0.4214	0.117	0.104	-0.0299	0.0299	0.00438	0.05832	0.02702	0.87925	0.81		1	25.7	36.19	6.2	6.39	0.89	0.87	53.11	599.8	270.2	0.450484	1347.9	712.2	0.528377							5.94	3.74	620.21		36.2	13	11	17.225	38264.7	28381.1	0.857046	126.88	39.0236	143.167
EST	Estonia	0.7008	0.6935	0.9992	0.1313	0.213	0.158	-0.04631	0.04791	0.0174	0.12394	0.0024	0.861	0.77	0.18		59.2							17.5	6.8	0.388571	20.9	12.9	0.617225	35.8	13.6	25.3	35.1	33.5	39.3	6.2	4.67	739.78	25.5	32.7			5.763	31856.2	20381	5.25485	196.641	5.80153	15.239
ETH	Ethiopia	0.5991	0.5852	0.7403	0.1023	0.611	0.572	0.11647	0.14572	0.37882	0.04388	0.01447	0.43775	0.44		1	0.1													36.2	16.5	4.5	27.8	27.6	33.9	5.78	3.33	541.16		35				2148.38	817.49	8.45894	116.803
FIN	Finland	0.8044	0.7225	0.9992	0.5165	0.088	0.071	-0.03802	0.03802	0.00628	0.06502	0.04276	0.89125	0.88			22.4							70.7	22	0.311174	130.1	72.8	0.55957							5.98	4.95	753.89	20	27.1			8.575	44825.9	45948.2	2.21776	55.803	28.6257	29.759
FRA	France	0.6824	0.646	1	0.104	0.157	0.124	-0.02177	0.02567	0.0043	0.06686	0.00584	0.892	0.77		1	24.1	37.08	18.6	6.13	0.75	0.86	58.21	807.3	284.7	0.352657	1131.9	666.3	0.588656							6.16	3.95	654.67	25.6	32.7	12	17	9.433	44114.5	40108.9	1.26296	106.147	375.383	154.342
GBR	Great Britain	0.7441	0.6947	1	0.3074	0.206	0.172	-0.01455	0.01567	0.01214	0.03318	0.00169	0.905	0.76		2	29.7	37.66	7.18	8.24	0.49	0.94	56.09	505.4	187.6	0.371191	2375.5	1226.6	0.516354							6.07	3.77	637.13	29.4	33.2	26	15	4.425	44301.4	39976.8	1.19418	142.93	880.381
GER	Germany	0.7618	0.6997	0.9954	0.3738	0.117	0.092	-0.01299	0.02945	0.02468	0.05147	0.01219	0.92225	0.8		1	26.6	35.06	5.85	4.97	0.5	1	49.6	1245.5	435.5	0.349659	1236.7	824.4	0.666613							5.9	3.38	590.41	26.9	31.7	6	4	3.75	50522.4	44333.8	0.980286	76.6033	166.912	47
GRE	Greece	0.6648	0.6302	0.9894	0.0609	0.181	0.15	-0.01916	0.03414	0.02247	0.04909	0.03086	0.86325	0.72	0.34	1	3.9	57.76	7.47	6.35	0.45	0.78	64.89	187.9	74.1	0.394359	527.9	273.7	0.518469	45.9	16.5	17.2	35.3	24.4	46.4	6.22	5.37	818.3	30.4	36	12	8	21.45	27772.1	18897.6	1.53765	89.7043	13.5305	40.411
GTM	Guatemala	0.6144	0.4715	0.8966	0.1101	0.572	0.534	0.0122	0.07688	0.13361	0.07196	0.02505	0.6255	0.49		1	11.3	30.33	49.69	27.52	0.8	0.83	94.44							31.5	18.4	18.5	36.6	17.5	24.7	5.47	4.41	585		48.3				8153.11	4469.46	40.737	144.176	11.1492	25.034
HKG	Hong Kong																21.6																							53.9			3.119	61447.2	46096.5	0.498205	112.777	92.6479	7.053
HUN	Hungary	0.6731	0.653	0.9913	0.069	0.26	0.256	-0.02361	0.04249	0.01302	0.09915	0.01529	0.832	0.73	0.25		19.6							145.5	60.5	0.415808	138.3	87.9	0.635575	47.1	10.4	20.4	46.4	53.5	67.2	5.91	4.21	653.92	20.2	30.4	24	14	4.156	29627.3	14272.7	1.39003	178.389	127.474	8.643
IND	India	0.5936	0.3977	0.8188	0.2266	0.619	0.581	0.08477	0.10761	0.28583	0.03425	0.00275	0.61125	0.37		1	1.3	50.06	20.64	11.42	0.62	0.89	63.72							10.7	2.8	8.9	14.7	11	17.1	6.34	3.88	611.14		35.7	55	53		7277.04	2014.01	3.77423	32.0554	26.1754	2.847
IRL	Ireland	0.7457	0.667	1	0.3431	0.192	0.162	-0.01744	0.02011	0.00401	0.04635	0.00997	0.91375	0.74		1	7.3	39.32	15.41	9.64	0.63	1.03	55.48	65.5	20.5	0.312977	156.2	42.5	0.272087							5.39	3.6	553.69	23.9	31.8			6.733	72664.1	69462.9	1.14547	78.4964	84.9853	46.013
ISL	Iceland	0.7836	0.7213	0.9874	0.456	0.125	0.088	-0.01768	0.01681	0.01101	0.02437	0.01506	0.9155	0.87		2	5.5							5.1	1.8	0.352941	8.8	4.4	0.5											27.8			2.825	53654.6	72283.3	0.62436	39.1045	30.7463	14.671
ISR	Israel	0.6965	0.6707	0.9951	0.1501	0.173	0.143	0.00063	0.0223	0.02111	0.03251	0.01328	0.89575	0.75		1	4.9	47.47	26.2	12.7	0.7	1.1	65.96	118.59	25.7968	0.217529	171.68	115.782	0.674408	27.3	3.1	10.1	32	21	35.7	6.49	5.88	891.69		38.9	25	10	4.225	36561.7	40558.5	1.95261	232.216	569.035	36.677
ITA	Italy	0.6498	0.5432	0.9969	0.0872	0.175	0.122	0.00021	0.02695	0.00178	0.04011	0.03897	0.88025	0.7		1	16.5	51.67	8.96	4.18	0.51	0.96	63.93	992.3	362.1	0.36491	2299.1	1120.8	0.487495							5.96	3.89	623	32.1	35.4	29	17	11.267	38335.4	32195.4	0.885655	100.497	110.807	51.368
IVB	British Virgin Islands																8.8																														452.886
JAM	Jamaica	0.6925	0.7009	1	0.0983	0.471	0.453	-0.05821	0.05908	0.09979	0.06667	0.01078	0.72825	0.63		2	21.4													38.2		24.1	44.5	20	61.5	6.03	3.29	525.75		45.5			11.7	9148.31	5193.49	51.3629	133.46	99.7924	43.376
JPN	Japan	0.6455	0.5489	0.9864	0.0675	0.146	0.118	-0.04286	0.04286	0.01	0.0694	0.04917	0.8995	0.57			13	46.41	4.98	5.34	0.6	0.86	22.81	107	23	0.214953	287	110	0.383275							5.78	3.5	571.02		32.1	31	15	2.817	42760.5	38342.7	0.361722	40.6365	19.083	1.825
KEN	Kenya	0.6508	0.6488	0.9337	0.0528	0.654	0.611	0.01113	0.05649	0.10143	0.03056	0.03748	0.548	0.58			0.1													47.5	13.2	18.1	31.6	26.8	38.3	6.01	2.8	508.12		40.8	39	45		3496.67	1683.95	4.65667	102.658	32.1288	5.402
KOR	Korea South	0.6409	0.5803	0.9488	0.0673	0.107	0.095	-0.04113	0.04664	0.00827	0.07243	0.05922	0.89675	0.59		1	1.8	32.82	30.99	14.65	0.72	1	53.02	1203	378	0.314214	2771	1211	0.437026							6.28	5.69	821.32	26.9	31.6	23	8	3.683	41330.7	31577.3		108.27	87.5034	1.893
LTU	Lithuania	0.7234	0.7612	0.9979	0.1553	0.185	0.159	-0.03962	0.05484	0.01067	0.14168	0.01217	0.84225	0.77	0.24		4.8							21.6	9	0.416667	70.6	45.8	0.648725	35.8	16.5	21	38.4	48.2	53.9	6.18	4.8	728.41	19.4	37.4			7.073	32377.1	16845.3	7.01069	228.339	6.15917	38.243
LUX	Luxembourg	0.6786	0.606	1	0.1353	0.156	0.121	-0.02113	0.03091	0.03208	0.04599	0.01467	0.8945	0.68		1	28.7	47.23	14.7	10.72	0.68	1.05	48.81	7	3	0.428571	7.6	5.8	0.763158							5.69	3.19	577.48	28.7	33.8			5.823	103150	105725	1.96893	111.492	100.343	76.689
MAR	Morocco	0.5676	0.4006	0.8451	0.053	0.586	0.566	0.05386	0.12388	0.26661	0.02888	0.07616	0.6415	0.4		1	0.1	64.15	39.79	6.65	0.46	1.09	61.11							31.3	3.5	4.3	25.7	29.7	33.5	6.4	4.88	743.86		39.5			10.2	8557.45	3147.85	1.39156	232.518	329.835	135.392
MAS	Malaysia	0.6444	0.5671	0.9853	0.0558	0.324	0.31	-0.03595	0.03242	0.00505	0.05152	0.04071	0.7845	0.56			0.5													25.4	10.4	26.3	33.9	28.1	35.7	5.96	4.3	657.68		41			3.425	29513.2	9960.32	1.92087	175.225	21.8639
MEX	Mexico	0.6441	0.4891	0.9918	0.1161	0.43	0.399	-0.03545	0.03545	0.04241	0.05797	0.00595	0.75675	0.64		1	5.4							1536.29	407.552	0.265283	5947.67	3829.12	0.643802	25.7		14.6	37.8	20.9	32.4	5.64	3.74	556.47	29.1	48.3	27	42	3.421	19927.1	9366.66	21.9547	140.906	42.4781	179.213
NLD	Netherlands	0.7383	0.6667	0.9934	0.3186	0.083	0.05	-0.01585	0.01585	0.01109	0.02748	0.00898	0.923	0.79		1	51.6	34.74	7.71	12.29	0.51	1.04	81.74	242.8	86	0.354201	571.5	377.4	0.660367							5.91	3.4	589.74	20.2	28.2	10	8	4.854	54062.3	48799.9	0.863158	61.4229	28.1111	47.218
NOR	Norway	0.8059	0.7509	0.9996	0.4945	0.085	0.065	-0.0195	0.01865	0.00417	0.03303	0.01875	0.946	0.89		2	6.9							34	10.9	0.320588	74.2	39.7	0.53504							6.03	4.51	710.85	20.3	27.5			4.216	72120.2	75306.6	0.593547	63.5815	39.8115	14.747
NZL	New Zealand	0.7649	0.7552	0.9992	0.3307	0.188	0.177	-0.01709	0.01709	0.01033	0.02725	0.01368	0.9115	0.82			40.4							24.8	12.6	0.508065	65.7	44.1	0.671233							5.9	3.43	577.03	27	36.2			4.7	38742.8	41381.8	0.983968	221.738	521.186	79.583
PAN	Panama	0.6954	0.6551	0.9942	0.1526	0.475	0.519	-0.04907	0.04907	0.0737	0.05781	0.01569	0.7815	0.76		1	7.9	19.38	18.9	13.83	1.01	0.99	44.63							24.7		23.5	41.9	34.4	44.2	0.03	3.79	57.05		49.9			6.13	24488.5	15198.1	12.6262	394.121	81.5565	242.805
PER	Peru	0.6624	0.5371	0.9757	0.1653	0.45	0.4	0.01863	0.03438	0.0751	0.02362	0.00442	0.73575	0.69		1	1.4	30.15	39.7	22.39	0.88	1	65.69							56.6	19.4	19.9	32.1	18.7	44	6	4.71	684.07		43.3	27	40	6.876	13510.4	6729.93		278.234	80.9203	222.869
PHI	Philippines	0.7629	0.7891	1	0.2829	0.467	0.451	-0.09874	0.09874	0.15951	0.08839	0.04832	0.677	0.76			1													69.2	31.5	29.9	38.5	37.1	31.8	6	3.67	566.08		44.4	50	41	5.725	8348.5	2989.13	9.4925	165.073		15.282
POL	Poland	0.6756	0.6167	1	0.1067	0.164	0.167	-0.0509	0.0509	0.01735	0.09907	0.03628	0.84875	0.76	0.26	1	4.8	31.06	9.48	5.24	0.74	1.08	85.86	429	178.5	0.416084	1471.3	730.6	0.496568	40.4	16.9	20.6	38.7	25.2	40.8	6.18	3.6	644.97	26.9	31.8	15	9	4.888	29716.6	13871.7	1.13769	195.122	19.1349	21.379
POR	Portugal	0.6959	0.6835	0.9893	0.1379	0.183	0.132	-0.05676	0.05676	0.08245	0.06027	0.02754	0.837	0.77		1	8.1							134	63	0.470149	244.2	167.4	0.685504							6.09	4.88	713.31	31.4	35.5			8.867	30821.5	21482.9	1.16407	131.53	5.65344	115.512
PUR	Puerto Rico																3.2	20.74	22.87	11.61	0.55	0.86	20.71																25.1				10.8	39245.7	31591	27.363	274.065	86.6776	90.961
ROM	Romania	0.6859	0.6974	0.9928	0.0744	0.356	0.358	-0.02455	0.03692	0.01062	0.08159	0.01856	0.79775	0.72	0.72	1	0.2							62.7	23.5	0.374801	924.9	332.6	0.359606	47	12.5	20.1	41.9	39.6	43.8	6.21	4.57	723.08	32.6	35.9			4.927	24650.5	10761.7	1.97648	119.163	1.38218	16.093
RSA	South Africa	0.7194	0.5856	0.9908	0.3258	0.426	0.417	-0.0556	0.05654	0.10774	0.06047	0.00141	0.66075	0.79			6.2							631.149	152.447	0.241539	785.896	626.267	0.796883	22.6			29.1	26.6	41.9	5.85	3.19	561.57		63	44	52	27.45	13396.1	6119.89	30.8095	278.772	295.065	331.686
RUS	Russia	0.6866	0.7346	0.9991	0.0337	0.359	0.311	-0.03949	0.06416	0.01739	0.15548	0.01963	0.80275	0.75	0.36	1	8.2	46.42	2.2	5.55	0.53	0.64	68.02							28.5		20.1	43.4	32.1	51.2	6.49	5.14	818.5		37.7	48	27	5.2	27473.6	10750.8		418.207	16.1282	6.256
SIN	Singapore	0.6609	0.6546	0.9308	0.1005	0.168	0.089	0.00315	0.03701	0.0571	0.04451	0.00942	0.92275	0.69			18.1																			6.44	5.75	860.53		45.9			2.175	96414.5	60296.8	0.374439	204.782	7.35681	1.209
SLO	Slovenia	0.6842	0.7049	0.9994	0.0597	0.139	0.125	-0.02206	0.03621	0.0106	0.0768	0.02122	0.886	0.75		1	16	31.99	15.28	6.37	0.43	0.86	58.43	25	8.1	0.324	48	22.9	0.477083	34.5	13.3	18.8	33.6	13.4	38	5.84	3.88	639.34	22.7	25.4			6.6	34477.3	23498.1	0.733436	63.2692	67.2115	11.464
SUI	Switzerland	0.6924	0.676	0.9569	0.1582	0.073	0.057	-0.00794	0.02391	0.02404	0.04011	0.00757	0.93675	0.65		1	23.6	39.85	6.93	7.37	0.47	0.99	46.54	178.6	65.9	0.368981	125.9	126.3	1.00318							5.63	4.41	686.49	23	32.3			3.088	62231.1	80763.6	0.663945	77.4422	6.91364	20.648
SVK	Slovakia	0.6797	0.6666	0.9952	0.0774	0.189	0.198	-0.02104	0.03991	0.00314	0.09143	0.02516	0.8415	0.73		1	13.6	29.38	13.7	12.12	0.59	0.96	46.89	56.7	20.7	0.365079	204.2	94	0.460333	29.7	5.1	14	33.3	32.1	44.1	5.96	3.3	600.84	24.8	26.5			8.133	32994.1	17629.2	1.51731	192.327	30.1395	8.609
SWE	Sweden	0.8146	0.7613	0.9986	0.5252	0.052	0.048	-0.01575	0.02253	0.01017	0.03792	0.0195	0.908	0.87		2	32.8	37.24	9.55	6.82	0.42	1.13	49.01	127.4	36.9	0.289639	162.2	83.8	0.516646	52.5	9.3	12.5	34.5	14.1	37.4	5.83	3.2	609.22	23.4	29.2	9	4	6.683	51742.2	53412.3	0.969099	57.643	47.2707	87.32
THA	Thailand	0.6815	0.7236	0.9728	0.0501	0.348	0.326	-0.06116	0.06116	0.07061	0.08641	0.02645	0.737	0.71			1.8	58.92	31.51	19.68	0.96	0.99	80.1							64.4	33.4	64.8	37.4			6.09	4.75	696.37	24.6	36.5			1.2	18304.1	6730.56	5.43679	540.252	19.9206	1.54
TPE	Taiwan																4.4	41.41	24.08	9.48	0.87	1	69.58																	33.6			3.76	50520.2	24389.7	0.774811	265.823
TRI	Trinidad and Tobago	0.6859	0.6388	0.9959	0.1296	0.353	0.349	-0.04859	0.06463	0.0503	0.038	0.10558	0.7775	0.78			2.3													45.1		20.8	41.6	31.3	43.9	5.8	3.29	421.9		40.3			4.825	31557.7	16251.5	35.6148	292.111	44.1147	180.219
TUR	Turkey	0.5768	0.4307	0.8536	0.0516	0.564	0.418	-0.00616	0.05673	0.07585	0.05373	0.04059	0.761	0.45			1.1	28.1	29.73	14.24	0.42	1.04	80.79	1087.4	108.7	0.0999632	3402.7	697.2	0.204896	11.3	3.9	3.9	19.5	22.7	35.2	6.35	4.74	749.88	36.3	41.9	40	9	10.904	27017.8	10551.1	4.23632	322.001	88.0476	33.977
UKR	Ukraine	0.679	0.7082	0.9844	0.0505	0.372	0.334	-0.02481	0.07017	0.01458	0.12789	0.06805	0.74525	0.69	0.41	1	12.9													31.5	12.9	18.8	41.4	41.5	46.7	6.46	5.05	772.87		25			9.65	8741.49	2655.94	4.34132	129.118	3.65195	47.509
URU	Uruguay	0.6608	0.6341	0.9908	0.0387	0.374	0.325	-0.07366	0.07366	0.10006	0.07714	0.04378	0.792	0.74		1	41.7	27.39	24.21	15.7	0.64	0.86	54.68							37	11.6	10.6	32.8	22.6	41.7	6.12	3.63	655.37		39.5			7.925	22328.1	17046.2	6.07513	320.451	12.4096	522.461
VEN	Venezuela	0.6797	0.6306	0.9989	0.1097	0.475	0.474	-0.06653	0.06653	0.09542	0.0757	0.02848	0.76925	0.64		1	4.5													30.7		31.1	38.5	32.4	57.3	5.7	4.39	639.84		46.9	17	24	27.886	12263.8	4755.03	45.0599	178.553
00USA	United States	0.7002	0.7383	0.9816	0.1016	0.264	0.242	-0.03294	0.03294	0.02006	0.04757	0.03118	0.91725	0.72		2	16	35.21	12.15	15.59	0.77	0.92	62.66	2408	766	0.318106	6026	3798	0.630269							6.23	4.31	711.72	24.6	41.5	22	17	4.35	59999.5	59999.5	4.76994	671.074	249.893	98.251
